# Supplementary material for: Species-Specific Effects of Humic Substances and Mycorrhiza on Antioxidant Defense and Metal Stress Tolerance in Cannabis sativa, Sorghum sudanense × bicolor, and Miscanthus × giganteus Under Field Conditions
Source: Int J Mol Sci. 2026 Apr 28;27(9):3942. doi: 10.3390/ijms27093942 (PMC13163904; doi:10.3390/ijms27093942)
Supplement: Supplementary file 1 [file ijms-27-03942-s001.zip]

Archive with 1 entries (1 files):
- ijms-4239639-supplementary.pdf
